# Supplementary material for: IgG Study of Blood Sera of Patients with COVID-19
Source: Pathogens. 2021 Nov 2;10(11):1421. doi: 10.3390/pathogens10111421 (PMC8621046; doi:10.3390/pathogens10111421)
Supplement: Supplementary file 1 [file pathogens-10-01421-s001.zip]

Archive with 3 entries (3 files):
- Table S1. Specific interaction of inactivated viruses and recombinant proteins in IgG ELISA.pdf
- Table S2. The neutralizing activity of the blood serum_2.pdf
- Table S3. The neutralizing activity of the blood serum -2.pdf
